# Supplementary material for: Variations in mood states among Brazilian air force pilots: a crossover analysis between operational and aerobatic flight missions
Source: Front Physiol. 2025 Nov 24;16:1643371. doi: 10.3389/fphys.2025.1643371 (PMC12683274; doi:10.3389/fphys.2025.1643371)
Supplement: Supplementary file 1 [file DataSheet1.xlsx]

## Sheet: Pré manutenção
	B1	B2	B3	B4	B5	B6	B7	B8	B9	B10	B11	B12	B13	B14	B15	B16	B17	B18	B19	B20	B21	B22	B23	B24	T	D	R	V	F	C	T	D	R	V	F	C
Natalicio	0	3	0	1	0	1	0	1	0	2	0	0	1	1	3	0	0	0	0	3	1	0	3	0	2	1	0	12	5	0	44	48	44	56	54	40
Bittecount	0	4	0	0	0	0	1	1	0	0	0	1	1	1	3	0	0	0	0	3	1	0	3	0	2	1	1	13	2	0	44	48	48	58	45	40
V. Kawka	0	2	0	0	0	0	0	0	0	0	0	0	0	0	3	0	0	0	0	3	1	0	3	0	0	0	0	11	1	0	37	44	44	53	42	40
Kawka	0	3	0	0	0	0	0	0	0	0	0	0	0	0	3	0	0	0	0	3	0	0	3	0	0	0	0	12	0	0	37	44	44	56	39	40
Furtado	0	2	0	1	0	0	0	1	0	0	0	0	1	1	3	0	0	1	0	3	1	0	3	0	3	0	0	11	3	0	48	44	44	53	48	40
Fontoura	0	2	0	0	0	0	0	0	0	0	0	0	0	1	3	0	0	1	0	3	0	0	4	0	2	0	0	12	0	0	44	44	44	56	39	40
Garcia	0	3	0	0	0	0	0	0	0	1	0	0	0	0	3	0	0	0	0	3	0	0	3	0	0	0	0	12	1	0	37	44	44	56	42	40
Bezerra	0	2	0	0	0	0	0	0	0	1	0	0	1	1	3	0	0	1	0	2	1	0	4	0	3	0	0	11	2	0	48	44	44	53	45	40
Neves	0	3	0	0	0	0	0	0	0	0	1	0	1	1	3	0	0	1	0	3	0	0	3	0	3	0	1	12	0	0	48	44	48	56	39	40
																															43	44.8889	44.8889	55.2222	43.6667	40

## Sheet: Pos manutenção
	B1	B2	B3	B4	B5	B6	B7	B8	B9	B10	B11	B12	B13	B14	B15	B16	B17	B18	B19	B20	B21	B22	B23	B24	T	D	R	V	F	C	T	D	R	V	F	C
Natalicio	0	2	0	2	0	2	0	2	0	0	0	0	0	0	2	0	0	0	0	2	2	1	2	0	0	2	1	8	6	0	37	53	48	44	57	40
Bittecount	0	4	0	0	0	0	0	1	0	0	0	1	1	1	3	0	0	1	0	3	1	0	3	0	3	1	0	13	2	0	48	48	44	58	45	40
V. Kawka	0	3	0	0	0	0	0	0	0	0	0	0	0	0	3	0	0	0	0	3	0	0	3	0	0	0	0	12	0	0	37	44	44	56	39	40
Kawka	0	4	0	0	0	0	0	0	0	0	0	0	0	0	3	0	0	0	0	3	0	0	3	0	0	0	0	13	0	0	37	44	44	58	39	40
Furtado	0	2	0	1	0	0	0	1	0	0	0	0	1	1	2	0	0	1	0	2	1	0	2	0	3	0	0	8	3	0	48	44	44	44	48	40
Fontoura	0	2	0	0	0	0	0	0	0	1	0	0	0	0	2	0	0	0	0	2	1	0	2	0	0	0	0	8	2	0	37	44	44	44	45	40
Garcia	0	2	0	0	0	0	0	0	0	0	0	0	0	0	3	0	0	0	0	3	0	0	3	0	0	0	0	11	0	0	37	44	44	53	39	40
Bezerra	0	2	0	0	0	0	0	0	0	0	0	0	1	1	3	0	0	0	0	3	1	0	4	0	2	0	0	12	1	0	44	44	44	56	42	40
Neves	0	3	0	0	0	0	1	0	0	0	1	0	0	0	3	0	0	1	1	3	1	1	3	0	1	0	4	12	1	0	41	44	60	56	42	40
																															40.6667	45.4444	46.2222	52.1111	44	40

## Sheet: Pre demonstração
	B1	B2	B3	B4	B5	B6	B7	B8	B9	B10	B11	B12	B13	B14	B15	B16	B17	B18	B19	B20	B21	B22	B23	B24	T	D	R	V	F	C	T	D	R	V	F	C
Natalicio	0	2	0	1	0	1	1	0	0	0	0	0	2	1	3	0	0	0	0	3	1	1	4	0	3	1	2	12	2	0	48	48	52	56	45	40
Bittecount	0	3	0	0	0	0	0	0	0	0	0	0	0	1	2	0	0	0	0	2	0	0	2	0	1	0	0	9	0	0	41	44	44	47	39	40
V. Kawka	0	3	0	0	0	0	0	0	0	0	0	0	0	0	3	0	0	0	0	3	1	0	3	0	0	0	0	12	1	0	37	44	44	56	42	40
Kawka	0	3	0	0	0	0	0	1	0	0	0	0	0	1	3	0	0	0	0	3	1	0	3	0	1	0	0	12	2	0	41	44	44	56	45	40
Furtado	0	2	0	0	0	0	0	0	0	0	0	0	1	1	3	0	0	1	0	3	0	0	3	0	3	0	0	11	0	0	48	44	44	53	39	40
Fontoura	0	2	0	0	0	0	0	0	0	0	0	0	0	0	2	0	0	0	0	2	1	0	3	0	0	0	0	9	1	0	37	44	44	47	42	40
Garcia	0	3	0	0	0	0	0	1	0	0	0	0	0	3	0	0	0	0	0	3	1	0	3	0	3	0	0	9	2	0	48	44	44	47	45	40
Bezerra	0	1	0	0	0	0	0	0	0	0	1	1	1	1	3	0	0	0	0	3	1	1	3	0	2	1	2	10	1	0	44	48	52	50	42	40
Neves	0	3	0	0	0	0	0	0	0	1	0	0	0	0	3	0	0	0	0	3	1	0	3	0	0	0	0	12	2	0	37	44	44	56	45	40
																															42.3333	44.8889	45.7778	52	42.6667	40

## Sheet: Pos Demonstração
	B1	B2	B3	B4	B5	B6	B7	B8	B9	B10	B11	B12	B13	B14	B15	B16	B17	B18	B19	B20	B21	B22	B23	B24	T	D	R	V	F	C	T	D	R	V	F	C
Natalicio	0	1	0	3	0	2	0	3	0	0	0	0	2	1	1	0	0	0	0	1	3	1	2	0	3	2	1	5	9	0	48	57	48	35	65	40
Bittecount	0	3	0	0	0	0	0	0	0	0	0	0	0	0	2	0	0	0	0	2	0	0	2	0	0	0	0	9	0	0	37	44	44	47	39	40
V. Kawka	0	3	0	0	0	0	0	0	0	0	0	0	0	0	3	0	0	0	0	3	1	0	3	0	0	0	0	12	1	0	37	44	44	56	41	40
Kawka	0	3	0	0	0	0	0	1	0	0	0	0	0	0	3	0	0	0	0	3	2	0	3	0	0	0	0	12	3	0	37	44	44	56	48	40
Furtado	0	2	0	1	0	0	0	1	0	0	0	0	0	0	2	0	0	0	0	2	1	0	2	0	0	0	0	8	3	0	37	44	44	44	48	40
Fontoura	0	2	0	1	0	0	0	0	0	0	0	0	0	0	1	0	0	0	0	1	2	0	1	0	0	0	0	5	3	0	37	44	44	35	48	40
Garcia	0	3	0	1	0	0	0	1	0	0	0	0	0	0	2	0	0	0	0	2	1	0	3	0	0	0	0	10	3	0	37	44	44	50	48	40
Bezerra	0	1	0	0	0	0	0	0	0	0	1	1	1	1	3	0	0	0	0	2	1	1	3	0	2	1	2	9	1	0	37	48	52	47	41	40
Neves	0	3	0	0	0	0	0	0	0	0	0	0	0	0	3	0	0	0	0	3	1	0	3	0	0	0	0	12	1	0	37	44	44	56	41	40
																															38.2222	45.8889	45.3333	47.3333	46.5556	40
